# Supplementary material for: Molecular Cloning and Functional Identification of a Pericarp- and Testa-Abundant Gene’s (AhN8DT-2) Promoter from Arachis hypogaea
Source: Int J Mol Sci. 2024 Jul 12;25(14):7671. doi: 10.3390/ijms25147671 (PMC11276643; doi:10.3390/ijms25147671)
Supplement: Supplementary file 1 [file ijms-25-07671-s001.zip]

Archive with 7 entries (7 files):
- Table S1.pdf
- Table S2.pdf
- Table S3.xlsx
- Table S4.xlsx
- Table S5.pdf
- Table S6.pdf
- File S1.pdf
