# Supplementary material for: Molecular Cloning and Functional Identification of a Pericarp- and Testa-Abundant Gene’s (AhN8DT-2) Promoter from Arachis hypogaea
Source: Int J Mol Sci. 2024 Jul 12;25(14):7671. doi: 10.3390/ijms25147671 (PMC11276643; doi:10.3390/ijms25147671)
Supplement: Supplementary file 1 [file ijms-25-07671-s001.zip › Table S3.xlsx]

## Sheet: Sheet2
Table S3: Cis-regulatory elements in the promoter region of AhN8DT-2, predicted by the PlantCARE database.
Promoter	Element	Sequence	position	length	strand	Species	Function
AhN8DT-2	MRE	AACCTAA	918	7	-	Petroselinum crispum	MYB binding site involved in light responsiveness
AhN8DT-2	MYC	CATTTG	498	6	+	Arabidopsis thaliana
AhN8DT-2	MYC	CATTTG	690	6	+	Arabidopsis thaliana
AhN8DT-2	ERE	ATTTTAAA	578	8	-	Nicotiana glutinos
AhN8DT-2	ERE	ATTTTAAA	679	8	+	Nicotiana glutinos
AhN8DT-2	ERE	ATTTTAAA	978	8	+	Nicotiana glutinos
AhN8DT-2	ERE	ATTTCATA	1115	8	-	Nicotiana glutinos
AhN8DT-2	ERE	ATTTTAAA	1160	8	+	Nicotiana glutinos
AhN8DT-2	ABRE3a	TACGTG	558	6	+	Zea mays
AhN8DT-2	MYB	TAACCA	904	6	+	Arabidopsis thaliana
AhN8DT-2	G-box	CACGAC	6	6	-	Zea mays	cis-acting regulatory element involved in light responsiveness
AhN8DT-2	G-box	TACGTG	558	6	+	Arabidopsis thaliana	cis-acting regulatory element involved in light responsiveness
AhN8DT-2	GCN4_motif	TGAGTCA	1064	7	-	Oryza sativa	cis-regulatory element involved in endosperm expression
AhN8DT-2	AP-1	TGAGTTAG	205	8	+	Arabidopsis thaliana
AhN8DT-2	GATA-motif	GATAGGA	1525	7	+	Arabidopsis thaliana	part of a light responsive element
AhN8DT-2	TATA	TATAAAAT	1346	8	-	Arabidopsis thaliana
AhN8DT-2	Unnamed__6	taTAAATATct	1048	10	-	Zea mays
AhN8DT-2	Unnamed__6	taTAAATATct	1548	10	+	Zea mays
AhN8DT-2	AE-box	AGAAACAA	161	8	+	Arabidopsis thaliana	part of a module for light response
AhN8DT-2	TCA	TCATCTTCAT	1122	10	+	Pisum sativum
AhN8DT-2	TC-rich repeats	ATTCTCTAAC	208	9	-	Nicotiana tabacum	cis-acting element involved in defense and stress responsiveness
AhN8DT-2	TC-rich repeats	ATTCTCTAAC	1085	9	+	Nicotiana tabacum	cis-acting element involved in defense and stress responsiveness
AhN8DT-2	GT1-motif	GGTTAA	903	6	-	Arabidopsis thaliana	light responsive element
AhN8DT-2	TCA-element	CCATCTTTTT	1145	9	+	Nicotiana tabacum	cis-acting element involved in salicylic acid responsiveness
AhN8DT-2	ABRE	ACGTG	559	5	+	Arabidopsis thaliana	cis-acting element involved in the abscisic acid responsiveness
AhN8DT-2	chs-CMA1a	TTACTTAA	616	8	-	Daucus carota	part of a light responsive element
AhN8DT-2	MYB-like sequence	TAACCA	904	6	+	Arabidopsis thaliana
AhN8DT-2	AT~TATA-box	TATATA	757	6	+	Arabidopsis thaliana
AhN8DT-2	AT~TATA-box	TATATA	1248	6	-	Arabidopsis thaliana
AhN8DT-2	AT~TATA-box	TATATA	1250	6	-	Arabidopsis thaliana
AhN8DT-2	AT~TATA-box	TATATA	1252	6	-	Arabidopsis thaliana
AhN8DT-2	AT~TATA-box	TATATAAA	1365	8	-	Arabidopsis thaliana
AhN8DT-2	AT~TATA-box	TATATA	1367	6	-	Arabidopsis thaliana
AhN8DT-2	AT~TATA-box	TATATA	1413	6	-	Arabidopsis thaliana
AhN8DT-2	AT~TATA-box	TATATA	1594	6	-	Arabidopsis thaliana
AhN8DT-2	AT~TATA-box	TATATA	1596	6	-	Arabidopsis thaliana
AhN8DT-2	AT~TATA-box	TATATA	1598	6	-	Arabidopsis thaliana
AhN8DT-2	AT~TATA-box	TATATA	1600	6	-	Arabidopsis thaliana
AhN8DT-2	AT~TATA-box	TATATA	1602	6	-	Arabidopsis thaliana
AhN8DT-2	AT~TATA-box	TATATA	1604	6	-	Arabidopsis thaliana
AhN8DT-2	AT~TATA-box	TATATA	1606	6	-	Arabidopsis thaliana
AhN8DT-2	AT~TATA-box	TATATA	1608	6	-	Arabidopsis thaliana
AhN8DT-2	AT~TATA-box	TATATA	1610	6	-	Arabidopsis thaliana
AhN8DT-2	AT~TATA-box	TATATA	1612	6	-	Arabidopsis thaliana
AhN8DT-2	AT~TATA-box	TATATA	1614	6	-	Arabidopsis thaliana
AhN8DT-2	AT~TATA-box	TATATA	1616	6	-	Arabidopsis thaliana
AhN8DT-2	AT~TATA-box	TATATA	1618	6	-	Arabidopsis thaliana
AhN8DT-2	AT~TATA-box	TATATA	1620	6	-	Arabidopsis thaliana
AhN8DT-2	AT~TATA-box	TATATA	1622	6	-	Arabidopsis thaliana
AhN8DT-2	AT~TATA-box	TATATA	1713	6	-	Arabidopsis thaliana
AhN8DT-2	AT~TATA-box	TATATA	1725	6	-	Arabidopsis thaliana
AhN8DT-2	AT~TATA-box	TATATA	1727	6	-	Arabidopsis thaliana
AhN8DT-2		motif_sequence	194	4	-	organism	short_function
AhN8DT-2		motif_sequence	218	4	-	organism	short_function
AhN8DT-2		motif_sequence	302	4	+	organism	short_function
AhN8DT-2		motif_sequence	1016	4	+	organism	short_function
AhN8DT-2		motif_sequence	1124	4	+	organism	short_function
AhN8DT-2		motif_sequence	1330	4	+	organism	short_function
AhN8DT-2		motif_sequence	1696	4	-	organism	short_function
AhN8DT-2		motif_sequence	1759	4	-	organism	short_function
AhN8DT-2	TCT-motif	TCTTAC	190	6	-	Arabidopsis thaliana	part of a light responsive element
AhN8DT-2	AAGAA-motif	GAAAGAA	214	7	+	Avena sativa
AhN8DT-2	Myc	TCTCTTA	515	7	-	Arabidopsis thaliana
AhN8DT-2	Myc	TCTCTTA	1268	7	+	Arabidopsis thaliana
AhN8DT-2	ABRE4	CACGTA	558	6	-	Zea mays	abscisic acid responsive element
AhN8DT-2	Box 4	ATTAAT	623	6	+	Petroselinum crispum	part of a conserved DNA module involved in light responsiveness
AhN8DT-2	Box 4	ATTAAT	864	6	+	Petroselinum crispum	part of a conserved DNA module involved in light responsiveness
AhN8DT-2	Box 4	ATTAAT	1385	6	-	Petroselinum crispum	part of a conserved DNA module involved in light responsiveness
AhN8DT-2	CAAT-box	CAAT	21	4	-	Nicotiana glutinosa	common cis-acting element in promoter and enhancer regions
AhN8DT-2	CAAT-box	CAAAT	166	5	+	Pisum sativum	common cis-acting element in promoter and enhancer regions
AhN8DT-2	CAAT-box	CAAT	222	4	-	Nicotiana glutinosa	common cis-acting element in promoter and enhancer regions
AhN8DT-2	CAAT-box	CAAAT	367	5	+	Pisum sativum	common cis-acting element in promoter and enhancer regions
AhN8DT-2	CAAT-box	CAAAT	370	5	-	Pisum sativum	common cis-acting element in promoter and enhancer regions
AhN8DT-2	CAAT-box	CAAAT	416	5	-	Pisum sativum	common cis-acting element in promoter and enhancer regions
AhN8DT-2	CAAT-box	CAAAT	468	5	+	Pisum sativum	common cis-acting element in promoter and enhancer regions
AhN8DT-2	CAAT-box	CAAAT	471	5	-	Pisum sativum	common cis-acting element in promoter and enhancer regions
AhN8DT-2	CAAT-box	CAAAT	499	5	-	Pisum sativum	common cis-acting element in promoter and enhancer regions
AhN8DT-2	CAAT-box	CAAT	606	4	+	Nicotiana glutinosa	common cis-acting element in promoter and enhancer regions
AhN8DT-2	CAAT-box	CAAT	677	4	+	Nicotiana glutinosa	common cis-acting element in promoter and enhancer regions
AhN8DT-2	CAAT-box	CAAAT	691	5	-	Pisum sativum	common cis-acting element in promoter and enhancer regions
AhN8DT-2	CAAT-box	CCAAT	747	5	-	Arabidopsis thaliana	common cis-acting element in promoter and enhancer regions
AhN8DT-2	CAAT-box	CAAT	837	4	-	Nicotiana glutinosa	common cis-acting element in promoter and enhancer regions
AhN8DT-2	CAAT-box	CAAT	856	4	+	Nicotiana glutinosa	common cis-acting element in promoter and enhancer regions
AhN8DT-2	CAAT-box	CCAAT	907	5	+	Arabidopsis thaliana	common cis-acting element in promoter and enhancer regions
AhN8DT-2	CAAT-box	CAAT	908	4	+	Nicotiana glutinosa	common cis-acting element in promoter and enhancer regions
AhN8DT-2	CAAT-box	CAAT	1035	4	-	Nicotiana glutinosa	common cis-acting element in promoter and enhancer regions
AhN8DT-2	CAAT-box	CAAT	1069	4	+	Nicotiana glutinosa	common cis-acting element in promoter and enhancer regions
AhN8DT-2	CAAT-box	CCAAT	1211	5	-	Arabidopsis thaliana	common cis-acting element in promoter and enhancer regions
AhN8DT-2	CAAT-box	CAAAT	1291	5	+	Pisum sativum	common cis-acting element in promoter and enhancer regions
AhN8DT-2	CAAT-box	CCAAT	1323	5	-	Arabidopsis thaliana	common cis-acting element in promoter and enhancer regions
AhN8DT-2	CAAT-box	CAAAT	1452	5	-	Pisum sativum	common cis-acting element in promoter and enhancer regions
AhN8DT-2	CAAT-box	CAAAT	1504	5	+	Pisum sativum	common cis-acting element in promoter and enhancer regions
AhN8DT-2	CAAT-box	CAAAT	1535	5	+	Pisum sativum	common cis-acting element in promoter and enhancer regions
AhN8DT-2	CAAT-box	CAAAT	1654	5	-	Pisum sativum	common cis-acting element in promoter and enhancer regions
AhN8DT-2	CAAT-box	CAAT	1661	4	-	Nicotiana glutinosa	common cis-acting element in promoter and enhancer regions
AhN8DT-2	CAAT-box	CAAT	1683	4	-	Nicotiana glutinosa	common cis-acting element in promoter and enhancer regions
AhN8DT-2	CAAT-box	CAAT	1703	4	-	Nicotiana glutinosa	common cis-acting element in promoter and enhancer regions
AhN8DT-2	CAAT-box	CAAT	1796	4	-	Nicotiana glutinosa	common cis-acting element in promoter and enhancer regions
AhN8DT-2	CAAT-box	CAAT	1800	4	-	Nicotiana glutinosa	common cis-acting element in promoter and enhancer regions
AhN8DT-2	CAAT-box	CAAAT	1813	5	-	Pisum sativum	common cis-acting element in promoter and enhancer regions
AhN8DT-2	CAAT-box	CCAAT	1825	5	+	Arabidopsis thaliana	common cis-acting element in promoter and enhancer regions
AhN8DT-2	CAAT-box	CAAT	1826	4	+	Nicotiana glutinosa	common cis-acting element in promoter and enhancer regions
AhN8DT-2	HD-Zip 3	GTAAT(G/C)ATTAC	561	9.5	+	Arabidopsis thaliana	protein binding site
AhN8DT-2	TATA-box	TACAAAA	45	7	+	Oryza sativa	core promoter element around -30 of transcription start
AhN8DT-2	TATA-box	TATAAAA	56	7	-	Pisum sativum	core promoter element around -30 of transcription start
AhN8DT-2	TATA-box	TATAAA	57	6	-	Helianthus annuus	core promoter element around -30 of transcription start
AhN8DT-2	TATA-box	TATAA	58	5	-	Arabidopsis thaliana	core promoter element around -30 of transcription start
AhN8DT-2	TATA-box	TATA	59	4	+	Arabidopsis thaliana	core promoter element around -30 of transcription start
AhN8DT-2	TATA-box	ATATAA	63	6	+	Brassica oleracea	core promoter element around -30 of transcription start
AhN8DT-2	TATA-box	TATA	64	4	+	Arabidopsis thaliana	core promoter element around -30 of transcription start
AhN8DT-2	TATA-box	TATAAAT	77	7	-	Brassica juncea	core promoter element around -30 of transcription start
AhN8DT-2	TATA-box	TATAAA	78	6	-	Helianthus annuus	core promoter element around -30 of transcription start
AhN8DT-2	TATA-box	TATAA	79	5	-	Arabidopsis thaliana	core promoter element around -30 of transcription start
AhN8DT-2	TATA-box	TATA	80	4	+	Arabidopsis thaliana	core promoter element around -30 of transcription start
AhN8DT-2	TATA-box	TATA	139	4	+	Arabidopsis thaliana	core promoter element around -30 of transcription start
AhN8DT-2	TATA-box	TACAAAA	293	7	-	Oryza sativa	core promoter element around -30 of transcription start
AhN8DT-2	TATA-box	TATAAA	358	6	-	Helianthus annuus	core promoter element around -30 of transcription start
AhN8DT-2	TATA-box	TATAA	359	5	-	Arabidopsis thaliana	core promoter element around -30 of transcription start
AhN8DT-2	TATA-box	TATA	360	4	+	Arabidopsis thaliana	core promoter element around -30 of transcription start
AhN8DT-2	TATA-box	TATAAA	385	6	-	Helianthus annuus	core promoter element around -30 of transcription start
AhN8DT-2	TATA-box	TATAA	386	5	-	Arabidopsis thaliana	core promoter element around -30 of transcription start
AhN8DT-2	TATA-box	TATA	387	4	+	Arabidopsis thaliana	core promoter element around -30 of transcription start
AhN8DT-2	TATA-box	ATTATA	627	6	+	Brassica napus	core promoter element around -30 of transcription start
AhN8DT-2	TATA-box	TATAA	628	5	-	Arabidopsis thaliana	core promoter element around -30 of transcription start
AhN8DT-2	TATA-box	TATA	629	4	+	Arabidopsis thaliana	core promoter element around -30 of transcription start
AhN8DT-2	TATA-box	taTATAAAtc	655	9	+	Arabidopsis thaliana	core promoter element around -30 of transcription start
AhN8DT-2	TATA-box	ATTATA	667	6	+	Brassica napus	core promoter element around -30 of transcription start
AhN8DT-2	TATA-box	TATAA	668	5	-	Arabidopsis thaliana	core promoter element around -30 of transcription start
AhN8DT-2	TATA-box	TATA	669	4	+	Arabidopsis thaliana	core promoter element around -30 of transcription start
AhN8DT-2	TATA-box	TATAAA	739	6	-	Helianthus annuus	core promoter element around -30 of transcription start
AhN8DT-2	TATA-box	TATAA	740	5	-	Arabidopsis thaliana	core promoter element around -30 of transcription start
AhN8DT-2	TATA-box	TATA	741	4	+	Arabidopsis thaliana	core promoter element around -30 of transcription start
AhN8DT-2	TATA-box	ATATAT	756	6	+	Brassica napus	core promoter element around -30 of transcription start
AhN8DT-2	TATA-box	TATATA	757	6	+	Arabidopsis thaliana	core promoter element around -30 of transcription start
AhN8DT-2	TATA-box	ATATAT	758	6	+	Brassica napus	core promoter element around -30 of transcription start
AhN8DT-2	TATA-box	TATA	759	4	+	Arabidopsis thaliana	core promoter element around -30 of transcription start
AhN8DT-2	TATA-box	TATAAAA	765	7	-	Pisum sativum	core promoter element around -30 of transcription start
AhN8DT-2	TATA-box	TATAAA	766	6	-	Helianthus annuus	core promoter element around -30 of transcription start
AhN8DT-2	TATA-box	TATAA	767	5	-	Arabidopsis thaliana	core promoter element around -30 of transcription start
AhN8DT-2	TATA-box	TATA	768	4	+	Arabidopsis thaliana	core promoter element around -30 of transcription start
AhN8DT-2	TATA-box	TATA	796	4	+	Arabidopsis thaliana	core promoter element around -30 of transcription start
AhN8DT-2	TATA-box	TATA	801	4	+	Arabidopsis thaliana	core promoter element around -30 of transcription start
AhN8DT-2	TATA-box	TATAAATA	843	8	-	Daucus carota	core promoter element around -30 of transcription start
AhN8DT-2	TATA-box	TATAAAT	844	7	-	Brassica juncea	core promoter element around -30 of transcription start
AhN8DT-2	TATA-box	TATAAA	845	6	-	Helianthus annuus	core promoter element around -30 of transcription start
AhN8DT-2	TATA-box	TATAA	846	5	-	Arabidopsis thaliana	core promoter element around -30 of transcription start
AhN8DT-2	TATA-box	TATA	847	4	+	Arabidopsis thaliana	core promoter element around -30 of transcription start
AhN8DT-2	TATA-box	ATTATA	884	6	+	Brassica napus	core promoter element around -30 of transcription start
AhN8DT-2	TATA-box	TATAA	885	5	-	Arabidopsis thaliana	core promoter element around -30 of transcription start
AhN8DT-2	TATA-box	TATA	886	4	+	Arabidopsis thaliana	core promoter element around -30 of transcription start
AhN8DT-2	TATA-box	ATATAT	1056	6	-	Brassica napus	core promoter element around -30 of transcription start
AhN8DT-2	TATA-box	TATA	1057	4	-	Arabidopsis thaliana	core promoter element around -30 of transcription start
AhN8DT-2	TATA-box	TATAAAT	1096	7	-	Brassica juncea	core promoter element around -30 of transcription start
AhN8DT-2	TATA-box	TATAAA	1097	6	-	Helianthus annuus	core promoter element around -30 of transcription start
AhN8DT-2	TATA-box	TATAA	1098	5	-	Arabidopsis thaliana	core promoter element around -30 of transcription start
AhN8DT-2	TATA-box	TATA	1099	4	-	Arabidopsis thaliana	core promoter element around -30 of transcription start
AhN8DT-2	TATA-box	ccTATAAAaa	1109	9	-	Arabidopsis thaliana	core promoter element around -30 of transcription start
AhN8DT-2	TATA-box	TATAAAA	1110	7	-	Pisum sativum	core promoter element around -30 of transcription start
AhN8DT-2	TATA-box	TATAAA	1111	6	-	Helianthus annuus	core promoter element around -30 of transcription start
AhN8DT-2	TATA-box	TATAA	1112	5	-	Arabidopsis thaliana	core promoter element around -30 of transcription start
AhN8DT-2	TATA-box	TATA	1113	4	-	Arabidopsis thaliana	core promoter element around -30 of transcription start
AhN8DT-2	TATA-box	TATTTAAA	1162	8	-	Arabidopsis thaliana	core promoter element around -30 of transcription start
AhN8DT-2	TATA-box	TATA	1220	4	-	Arabidopsis thaliana	core promoter element around -30 of transcription start
AhN8DT-2	TATA-box	TATACA	1232	6	-	Helianthus annuus	core promoter element around -30 of transcription start
AhN8DT-2	TATA-box	TATA	1234	4	-	Arabidopsis thaliana	core promoter element around -30 of transcription start
AhN8DT-2	TATA-box	ATATAT	1247	6	-	Brassica napus	core promoter element around -30 of transcription start
AhN8DT-2	TATA-box	TATATA	1248	6	-	Arabidopsis thaliana	core promoter element around -30 of transcription start
AhN8DT-2	TATA-box	ATATAT	1249	6	-	Brassica napus	core promoter element around -30 of transcription start
AhN8DT-2	TATA-box	TATATA	1250	6	-	Arabidopsis thaliana	core promoter element around -30 of transcription start
AhN8DT-2	TATA-box	ATATAT	1251	6	-	Brassica napus	core promoter element around -30 of transcription start
AhN8DT-2	TATA-box	TATATA	1252	6	-	Arabidopsis thaliana	core promoter element around -30 of transcription start
AhN8DT-2	TATA-box	TATA	1254	4	-	Arabidopsis thaliana	core promoter element around -30 of transcription start
AhN8DT-2	TATA-box	TATA	1280	4	-	Arabidopsis thaliana	core promoter element around -30 of transcription start
AhN8DT-2	TATA-box	TATAAAA	1309	7	-	Pisum sativum	core promoter element around -30 of transcription start
AhN8DT-2	TATA-box	TATAAA	1310	6	-	Helianthus annuus	core promoter element around -30 of transcription start
AhN8DT-2	TATA-box	TATAA	1311	5	-	Arabidopsis thaliana	core promoter element around -30 of transcription start
AhN8DT-2	TATA-box	TATA	1312	4	-	Arabidopsis thaliana	core promoter element around -30 of transcription start
AhN8DT-2	TATA-box	ccTATAAAaa	1318	9	-	Arabidopsis thaliana	core promoter element around -30 of transcription start
AhN8DT-2	TATA-box	TATAAAA	1347	7	-	Pisum sativum	core promoter element around -30 of transcription start
AhN8DT-2	TATA-box	TATAAA	1348	6	-	Helianthus annuus	core promoter element around -30 of transcription start
AhN8DT-2	TATA-box	TATAA	1349	5	-	Arabidopsis thaliana	core promoter element around -30 of transcription start
AhN8DT-2	TATA-box	TATA	1350	4	-	Arabidopsis thaliana	core promoter element around -30 of transcription start
AhN8DT-2	TATA-box	TATAAAA	1364	7	-	Pisum sativum	core promoter element around -30 of transcription start
AhN8DT-2	TATA-box	TATAAA	1365	6	-	Helianthus annuus	core promoter element around -30 of transcription start
AhN8DT-2	TATA-box	TATATAA	1366	7	-	Arabidopsis thaliana	core promoter element around -30 of transcription start
AhN8DT-2	TATA-box	TATATA	1367	6	-	Arabidopsis thaliana	core promoter element around -30 of transcription start
AhN8DT-2	TATA-box	ATATAA	1368	6	+	Brassica oleracea	core promoter element around -30 of transcription start
AhN8DT-2	TATA-box	TATA	1369	4	-	Arabidopsis thaliana	core promoter element around -30 of transcription start
AhN8DT-2	TATA-box	ATATAT	1412	6	-	Brassica napus	core promoter element around -30 of transcription start
AhN8DT-2	TATA-box	TATATA	1413	6	-	Arabidopsis thaliana	core promoter element around -30 of transcription start
AhN8DT-2	TATA-box	TATA	1415	4	-	Arabidopsis thaliana	core promoter element around -30 of transcription start
AhN8DT-2	TATA-box	TATA	1494	4	-	Arabidopsis thaliana	core promoter element around -30 of transcription start
AhN8DT-2	TATA-box	ATATAA	1547	6	+	Brassica oleracea	core promoter element around -30 of transcription start
AhN8DT-2	TATA-box	TATA	1548	4	-	Arabidopsis thaliana	core promoter element around -30 of transcription start
AhN8DT-2	TATA-box	ATTATA	1560	6	+	Brassica napus	core promoter element around -30 of transcription start
AhN8DT-2	TATA-box	TATAA	1561	5	-	Arabidopsis thaliana	core promoter element around -30 of transcription start
AhN8DT-2	TATA-box	TATA	1562	4	-	Arabidopsis thaliana	core promoter element around -30 of transcription start
AhN8DT-2	TATA-box	ATTATA	1577	6	+	Brassica napus	core promoter element around -30 of transcription start
AhN8DT-2	TATA-box	TATAA	1578	5	-	Arabidopsis thaliana	core promoter element around -30 of transcription start
AhN8DT-2	TATA-box	TATA	1579	4	-	Arabidopsis thaliana	core promoter element around -30 of transcription start
AhN8DT-2	TATA-box	ATATAT	1593	6	-	Brassica napus	core promoter element around -30 of transcription start
AhN8DT-2	TATA-box	TATATA	1594	6	-	Arabidopsis thaliana	core promoter element around -30 of transcription start
AhN8DT-2	TATA-box	ATATAT	1595	6	-	Brassica napus	core promoter element around -30 of transcription start
AhN8DT-2	TATA-box	TATATA	1596	6	-	Arabidopsis thaliana	core promoter element around -30 of transcription start
AhN8DT-2	TATA-box	ATATAT	1597	6	-	Brassica napus	core promoter element around -30 of transcription start
AhN8DT-2	TATA-box	TATATA	1598	6	-	Arabidopsis thaliana	core promoter element around -30 of transcription start
AhN8DT-2	TATA-box	ATATAT	1599	6	-	Brassica napus	core promoter element around -30 of transcription start
AhN8DT-2	TATA-box	TATATA	1600	6	-	Arabidopsis thaliana	core promoter element around -30 of transcription start
AhN8DT-2	TATA-box	ATATAT	1601	6	-	Brassica napus	core promoter element around -30 of transcription start
AhN8DT-2	TATA-box	TATATA	1602	6	-	Arabidopsis thaliana	core promoter element around -30 of transcription start
AhN8DT-2	TATA-box	ATATAT	1603	6	-	Brassica napus	core promoter element around -30 of transcription start
AhN8DT-2	TATA-box	TATATA	1604	6	-	Arabidopsis thaliana	core promoter element around -30 of transcription start
AhN8DT-2	TATA-box	ATATAT	1605	6	-	Brassica napus	core promoter element around -30 of transcription start
AhN8DT-2	TATA-box	TATATA	1606	6	-	Arabidopsis thaliana	core promoter element around -30 of transcription start
AhN8DT-2	TATA-box	ATATAT	1607	6	-	Brassica napus	core promoter element around -30 of transcription start
AhN8DT-2	TATA-box	TATATA	1608	6	-	Arabidopsis thaliana	core promoter element around -30 of transcription start
AhN8DT-2	TATA-box	ATATAT	1609	6	-	Brassica napus	core promoter element around -30 of transcription start
AhN8DT-2	TATA-box	TATATA	1610	6	-	Arabidopsis thaliana	core promoter element around -30 of transcription start
AhN8DT-2	TATA-box	ATATAT	1611	6	-	Brassica napus	core promoter element around -30 of transcription start
AhN8DT-2	TATA-box	TATATA	1612	6	-	Arabidopsis thaliana	core promoter element around -30 of transcription start
AhN8DT-2	TATA-box	ATATAT	1613	6	-	Brassica napus	core promoter element around -30 of transcription start
AhN8DT-2	TATA-box	TATATA	1614	6	-	Arabidopsis thaliana	core promoter element around -30 of transcription start
AhN8DT-2	TATA-box	ATATAT	1615	6	-	Brassica napus	core promoter element around -30 of transcription start
AhN8DT-2	TATA-box	TATATA	1616	6	-	Arabidopsis thaliana	core promoter element around -30 of transcription start
AhN8DT-2	TATA-box	ATATAT	1617	6	-	Brassica napus	core promoter element around -30 of transcription start
AhN8DT-2	TATA-box	TATATA	1618	6	-	Arabidopsis thaliana	core promoter element around -30 of transcription start
AhN8DT-2	TATA-box	ATATAT	1619	6	-	Brassica napus	core promoter element around -30 of transcription start
AhN8DT-2	TATA-box	TATATA	1620	6	-	Arabidopsis thaliana	core promoter element around -30 of transcription start
AhN8DT-2	TATA-box	ATATAT	1621	6	-	Brassica napus	core promoter element around -30 of transcription start
AhN8DT-2	TATA-box	TATATA	1622	6	-	Arabidopsis thaliana	core promoter element around -30 of transcription start
AhN8DT-2	TATA-box	TATA	1624	4	-	Arabidopsis thaliana	core promoter element around -30 of transcription start
AhN8DT-2	TATA-box	ATTATA	1711	6	+	Brassica napus	core promoter element around -30 of transcription start
AhN8DT-2	TATA-box	TATATAA	1712	7	-	Arabidopsis thaliana	core promoter element around -30 of transcription start
AhN8DT-2	TATA-box	TATATA	1713	6	-	Arabidopsis thaliana	core promoter element around -30 of transcription start
AhN8DT-2	TATA-box	ATATAA	1714	6	+	Brassica oleracea	core promoter element around -30 of transcription start
AhN8DT-2	TATA-box	TATA	1715	4	-	Arabidopsis thaliana	core promoter element around -30 of transcription start
AhN8DT-2	TATA-box	TATATA	1725	6	-	Arabidopsis thaliana	core promoter element around -30 of transcription start
AhN8DT-2	TATA-box	ATATAT	1726	6	-	Brassica napus	core promoter element around -30 of transcription start
AhN8DT-2	TATA-box	TATATA	1727	6	-	Arabidopsis thaliana	core promoter element around -30 of transcription start
AhN8DT-2	TATA-box	ATATAT	1728	6	-	Brassica napus	core promoter element around -30 of transcription start
AhN8DT-2	TATA-box	TATA	1729	4	-	Arabidopsis thaliana	core promoter element around -30 of transcription start
AhN8DT-2	STRE	AGGGG	1734	5	-	Arabidopsis thaliana	Stress responsive element
