# Supplementary material for: Molecular Cloning and Functional Identification of a Pericarp- and Testa-Abundant Gene’s (AhN8DT-2) Promoter from Arachis hypogaea
Source: Int J Mol Sci. 2024 Jul 12;25(14):7671. doi: 10.3390/ijms25147671 (PMC11276643; doi:10.3390/ijms25147671)
Supplement: Supplementary file 1 [file ijms-25-07671-s001.zip › Table S4.xlsx]

## Sheet: Sheet1
Tabel S4: Cis-elements/binding sites in the promoter sequence of AhN8DT-2, predicted by the New PLACE database.
Factor/site name	Location	Strand	Signal sequence	Site#
CACTFTPPCA1	1	(-)	YACT	S000449
EECCRCAH1	2	(-)	GANTTNC	S000494
RHERPATEXPA7	7	(-)	KCACGW	S000512
GTGANTG10	9	(+)	GTGA	S000378
ANAERO3CONSENSUS	13	(+)	TCATCAC	S000479
GTGANTG10	16	(-)	GTGA	S000378
CACTFTPPCA1	17	(+)	YACT	S000449
CAATBOX1	21	(-)	CAAT	S000028
TBOXATGAPB	37	(+)	ACTTTG	S000383
DOFCOREZM	38	(-)	AAAG	S000265
CACTFTPPCA1	43	(-)	YACT	S000449
CURECORECR	44	(-)	GTAC	S000493
CURECORECR	44	(+)	GTAC	S000493
DOFCOREZM	52	(-)	AAAG	S000265
ROOTMOTIFTAPOX1	62	(-)	ATATT	S000098
TATABOX2	64	(+)	TATAAAT	S000109
TATABOX5	67	(-)	TTATTT	S000203
MYBCORE	70	(-)	CNGTTR	S000176
AMYBOX1	70	(+)	TAACARA	S000020
GARE1OSREP1	70	(+)	TAACAGA	S000419
TATABOX2	77	(-)	TATAAAT	S000109
GATABOX	91	(+)	GATA	S000039
ROOTMOTIFTAPOX1	92	(+)	ATATT	S000098
GT1CONSENSUS	94	(-)	GRWAAW	S000198
IBOXCORE	95	(-)	GATAA	S000199
GATABOX	96	(-)	GATA	S000039
NAPINMOTIFBN	102	(-)	TACACAT	S000070
INRNTPSADB	115	(+)	YTCANTYY	S000395
RAV1AAT	123	(-)	CAACA	S000314
CACTFTPPCA1	137	(-)	YACT	S000449
SORLREP2AT	140	(+)	ATAAAACGT	S000487
ACGTATERD1	145	(-)	ACGT	S000415
ACGTATERD1	145	(+)	ACGT	S000415
EECCRCAH1	147	(-)	GANTTNC	S000494
ARR1AT	156	(+)	NGATT	S000454
POLLEN1LELAT52	161	(+)	AGAAA	S000245
ANAERO1CONSENSUS	163	(+)	AAACAAA	S000477
CACTFTPPCA1	170	(+)	YACT	S000449
NTBBF1ARROLB	171	(+)	ACTTTA	S000273
DOFCOREZM	172	(-)	AAAG	S000265
TAAAGSTKST1	172	(-)	TAAAG	S000387
ARR1AT	177	(-)	NGATT	S000454
NODCON1GM	178	(-)	AAAGAT	S000461
OSE1ROOTNODULE	178	(-)	AAAGAT	S000467
DOFCOREZM	180	(-)	AAAG	S000265
POLLEN1LELAT52	182	(-)	AGAAA	S000245
NTBBF1ARROLB	186	(-)	ACTTTA	S000273
TAAAGSTKST1	186	(+)	TAAAG	S000387
DOFCOREZM	187	(+)	AAAG	S000265
CACTFTPPCA1	189	(-)	YACT	S000449
POLLEN1LELAT52	213	(+)	AGAAA	S000245
DOFCOREZM	215	(+)	AAAG	S000265
CAATBOX1	222	(-)	CAAT	S000028
DOFCOREZM	237	(+)	AAAG	S000265
NODCON2GM	238	(-)	CTCTT	S000462
OSE2ROOTNODULE	238	(-)	CTCTT	S000468
CACTFTPPCA1	241	(-)	YACT	S000449
POLASIG2	250	(+)	AATTAAA	S000081
TATABOXOSPAL	252	(-)	TATTTAA	S000400
CACTFTPPCA1	257	(+)	YACT	S000449
DOFCOREZM	263	(-)	AAAG	S000265
CARGCW8GAT	270	(-)	CWWWWWWWWG	S000431
CARGCW8GAT	270	(+)	CWWWWWWWWG	S000431
CARGCW8GAT	288	(-)	CWWWWWWWWG	S000431
CARGCW8GAT	288	(+)	CWWWWWWWWG	S000431
ROOTMOTIFTAPOX1	299	(-)	ATATT	S000098
GATABOX	301	(-)	GATA	S000039
ACGTATERD1	306	(-)	ACGT	S000415
ACGTATERD1	306	(+)	ACGT	S000415
RYREPEATBNNAPA	310	(-)	CATGCA	S000264
GATABOX	316	(-)	GATA	S000039
GT1CONSENSUS	321	(-)	GRWAAW	S000198
POLLEN1LELAT52	323	(-)	AGAAA	S000245
CACTFTPPCA1	327	(+)	YACT	S000449
DOFCOREZM	336	(-)	AAAG	S000265
MARTBOX	337	(+)	TTWTWTTWTT	S000067
POLASIG1	338	(-)	AATAAA	S000080
TATABOX5	339	(+)	TTATTT	S000203
GT1CONSENSUS	342	(-)	GRWAAW	S000198
GT1GMSCAM4	342	(-)	GAAAAA	S000453
POLLEN1LELAT52	344	(-)	AGAAA	S000245
DOFCOREZM	357	(-)	AAAG	S000265
TAAAGSTKST1	357	(-)	TAAAG	S000387
-300ELEMENT	373	(+)	TGHAAARK	S000122
NTBBF1ARROLB	383	(+)	ACTTTA	S000273
DOFCOREZM	384	(-)	AAAG	S000265
TAAAGSTKST1	384	(-)	TAAAG	S000387
ARR1AT	390	(-)	NGATT	S000454
GTGANTG10	394	(-)	GTGA	S000378
CAREOSREP1	401	(-)	CAACTC	S000421
CURECORECR	407	(-)	GTAC	S000493
CURECORECR	407	(+)	GTAC	S000493
CACTFTPPCA1	411	(+)	YACT	S000449
TATABOX5	414	(+)	TTATTT	S000203
SEBFCONSSTPR10A	418	(+)	YTGTCWC	S000391
TGTCACACMCUCUMISIN	419	(+)	TGTCACA	S000422
BIHD1OS	419	(+)	TGTCA	S000498
WRKY71OS	420	(-)	TGAC	S000447
GTGANTG10	421	(-)	GTGA	S000378
EBOXBNNAPA	424	(-)	CANNTG	S000144
MYCCONSENSUSAT	424	(-)	CANNTG	S000407
EBOXBNNAPA	424	(+)	CANNTG	S000144
MYCCONSENSUSAT	424	(+)	CANNTG	S000407
SURECOREATSULTR11	433	(+)	GAGAC	S000499
DOFCOREZM	440	(-)	AAAG	S000265
GATABOX	450	(+)	GATA	S000039
GT1CONSENSUS	450	(+)	GRWAAW	S000198
IBOXCORE	450	(+)	GATAA	S000199
POLASIG1	453	(+)	AATAAA	S000080
TATABOX5	456	(-)	TTATTT	S000203
ANAERO1CONSENSUS	472	(-)	AAACAAA	S000477
GT1CONSENSUS	476	(-)	GRWAAW	S000198
GT1GMSCAM4	476	(-)	GAAAAA	S000453
ROOTMOTIFTAPOX1	490	(-)	ATATT	S000098
ROOTMOTIFTAPOX1	491	(+)	ATATT	S000098
EBOXBNNAPA	498	(-)	CANNTG	S000144
MYCCONSENSUSAT	498	(-)	CANNTG	S000407
EBOXBNNAPA	498	(+)	CANNTG	S000144
MYCCONSENSUSAT	498	(+)	CANNTG	S000407
EVENINGAT	504	(-)	AAAATATCT	S000385
GATABOX	505	(+)	GATA	S000039
ROOTMOTIFTAPOX1	506	(+)	ATATT	S000098
NODCON2GM	516	(-)	CTCTT	S000462
OSE2ROOTNODULE	516	(-)	CTCTT	S000468
POLLEN1LELAT52	519	(+)	AGAAA	S000245
DOFCOREZM	521	(+)	AAAG	S000265
POLASIG2	528	(+)	AATTAAA	S000081
LECPLEACS2	531	(+)	TAAAATAT	S000465
ROOTMOTIFTAPOX1	534	(-)	ATATT	S000098
POLLEN1LELAT52	540	(-)	AGAAA	S000245
-300ELEMENT	546	(-)	TGHAAARK	S000122
GT1CONSENSUS	547	(-)	GRWAAW	S000198
GT1GMSCAM4	547	(-)	GAAAAA	S000453
EECCRCAH1	554	(+)	GANTTNC	S000494
ACGTATERD1	559	(-)	ACGT	S000415
RHERPATEXPA7	559	(-)	KCACGW	S000512
ABRELATERD1	559	(+)	ACGTG	S000414
ACGTATERD1	559	(+)	ACGT	S000415
ANAERO3CONSENSUS	561	(-)	TCATCAC	S000479
GTGANTG10	561	(+)	GTGA	S000378
ARR1AT	565	(+)	NGATT	S000454
CACTFTPPCA1	569	(+)	YACT	S000449
DOFCOREZM	571	(-)	AAAG	S000265
MARARS	587	(+)	WTTTATRTTTW	S000064
-300ELEMENT	600	(-)	TGHAAARK	S000122
EMHVCHORD	600	(-)	TGTAAAGT	S000452
NTBBF1ARROLB	600	(+)	ACTTTA	S000273
-300CORE	601	(-)	TGTAAAG	S000001
DOFCOREZM	601	(-)	AAAG	S000265
TAAAGSTKST1	601	(-)	TAAAG	S000387
CAATBOX1	606	(+)	CAAT	S000028
CACTFTPPCA1	613	(+)	YACT	S000449
CACTFTPPCA1	619	(-)	YACT	S000449
WBOXHVISO1	633	(-)	TGACT	S000442
WBOXNTERF3	633	(-)	TGACY	S000457
WRKY71OS	634	(-)	TGAC	S000447
POLASIG1	639	(+)	AATAAA	S000080
SEF4MOTIFGM7S	645	(+)	RTTTTTR	S000103
POLASIG2	652	(+)	AATTAAA	S000081
TATABOXOSPAL	654	(-)	TATTTAA	S000400
TATABOX5	656	(-)	TTATTT	S000203
POLASIG1	657	(+)	AATAAA	S000080
ARR1AT	661	(-)	NGATT	S000454
ROOTMOTIFTAPOX1	670	(+)	ATATT	S000098
GTGANTG10	674	(-)	GTGA	S000378
CAATBOX1	677	(+)	CAAT	S000028
PYRIMIDINEBOXOSRAMY1A	684	(-)	CCTTTT	S000259
DOFCOREZM	685	(+)	AAAG	S000265
EBOXBNNAPA	690	(-)	CANNTG	S000144
MYCCONSENSUSAT	690	(-)	CANNTG	S000407
EBOXBNNAPA	690	(+)	CANNTG	S000144
MYCCONSENSUSAT	690	(+)	CANNTG	S000407
ARR1AT	696	(-)	NGATT	S000454
CPBCSPOR	699	(-)	TATTAG	S000491
POLASIG3	701	(+)	AATAAT	S000088
POLASIG1	704	(+)	AATAAA	S000080
POLLEN1LELAT52	717	(+)	AGAAA	S000245
GT1CONSENSUS	718	(+)	GRWAAW	S000198
GT1GMSCAM4	718	(+)	GAAAAA	S000453
DOFCOREZM	722	(+)	AAAG	S000265
CACTFTPPCA1	724	(-)	YACT	S000449
POLASIG1	727	(+)	AATAAA	S000080
TAAAGSTKST1	729	(+)	TAAAG	S000387
DOFCOREZM	730	(+)	AAAG	S000265
-10PEHVPSBD	732	(-)	TATTCT	S000392
CACTFTPPCA1	736	(+)	YACT	S000449
NTBBF1ARROLB	737	(+)	ACTTTA	S000273
DOFCOREZM	738	(-)	AAAG	S000265
TAAAGSTKST1	738	(-)	TAAAG	S000387
ROOTMOTIFTAPOX1	744	(-)	ATATT	S000098
ROOTMOTIFTAPOX1	745	(+)	ATATT	S000098
CAATBOX1	747	(-)	CAAT	S000028
CCAATBOX1	747	(-)	CCAAT	S000030
ROOTMOTIFTAPOX1	755	(-)	ATATT	S000098
GATABOX	761	(-)	GATA	S000039
NODCON1GM	762	(-)	AAAGAT	S000461
OSE1ROOTNODULE	762	(-)	AAAGAT	S000467
DOFCOREZM	764	(-)	AAAG	S000265
CARGCW8GAT	764	(-)	CWWWWWWWWG	S000431
CARGCW8GAT	764	(+)	CWWWWWWWWG	S000431
GATABOX	773	(+)	GATA	S000039
GT1CONSENSUS	773	(+)	GRWAAW	S000198
IBOXCORE	773	(+)	GATAA	S000199
CACTFTPPCA1	799	(-)	YACT	S000449
ARR1AT	804	(-)	NGATT	S000454
DOFCOREZM	810	(+)	AAAG	S000265
ROOTMOTIFTAPOX1	818	(+)	ATATT	S000098
ARR1AT	823	(+)	NGATT	S000454
SEF4MOTIFGM7S	830	(-)	RTTTTTR	S000103
CAATBOX1	837	(-)	CAAT	S000028
ARR1AT	839	(+)	NGATT	S000454
POLASIG3	841	(-)	AATAAT	S000088
TATABOX5	842	(+)	TTATTT	S000203
TATABOX2	844	(-)	TATAAAT	S000109
DOFCOREZM	851	(+)	AAAG	S000265
CAATBOX1	856	(+)	CAAT	S000028
GTGANTG10	860	(-)	GTGA	S000378
EECCRCAH1	874	(-)	GANTTNC	S000494
GT1CONSENSUS	874	(+)	GRWAAW	S000198
ARR1AT	877	(-)	NGATT	S000454
RAV1AAT	880	(+)	CAACA	S000314
CACTFTPPCA1	889	(-)	YACT	S000449
GATABOX	891	(-)	GATA	S000039
POLASIG2	896	(-)	AATTAAA	S000081
GT1CORE	903	(-)	GGTTAA	S000125
MYB1AT	904	(+)	WAACCA	S000408
REALPHALGLHCB21	905	(+)	AACCAA	S000362
CCAATBOX1	907	(+)	CCAAT	S000030
CAATBOX1	908	(+)	CAAT	S000028
SP8BFIBSP8BIB	911	(+)	TACTATT	S000184
CACTFTPPCA1	911	(+)	YACT	S000449
AMYBOX1	927	(+)	TAACARA	S000020
MYBGAHV	927	(+)	TAACAAA	S000181
GAREAT	927	(+)	TAACAAR	S000439
AACACOREOSGLUB1	928	(+)	AACAAAC	S000353
INRNTPSADB	937	(-)	YTCANTYY	S000395
ARR1AT	944	(-)	NGATT	S000454
PYRIMIDINEBOXOSRAMY1A	953	(-)	CCTTTT	S000259
DOFCOREZM	954	(+)	AAAG	S000265
SEF4MOTIFGM7S	961	(+)	RTTTTTR	S000103
RAV1AAT	966	(-)	CAACA	S000314
ARR1AT	969	(+)	NGATT	S000454
ERELEE4	973	(-)	AWTTCAAA	S000037
CACTFTPPCA1	1001	(+)	YACT	S000449
BOXIINTPATPB	1004	(-)	ATAGAA	S000296
GT1CONSENSUS	1010	(+)	GRWAAW	S000198
EVENINGAT	1011	(+)	AAAATATCT	S000385
ROOTMOTIFTAPOX1	1013	(-)	ATATT	S000098
GATABOX	1015	(-)	GATA	S000039
CEREGLUBOX3PSLEGA	1023	(+)	TGTAAAAGT	S000034
-300ELEMENT	1023	(+)	TGHAAARK	S000122
DOFCOREZM	1027	(+)	AAAG	S000265
CAATBOX1	1035	(-)	CAAT	S000028
GTGANTG10	1038	(+)	GTGA	S000378
POLASIG3	1041	(+)	AATAAT	S000088
GATABOX	1049	(+)	GATA	S000039
ROOTMOTIFTAPOX1	1050	(+)	ATATT	S000098
ROOTMOTIFTAPOX1	1058	(+)	ATATT	S000098
WBBOXPCWRKY1	1062	(+)	TTTGACY	S000310
WBOXATNPR1	1063	(+)	TTGAC	S000390
GCN4OSGLUB1	1064	(-)	TGAGTCA	S000277
WBOXHVISO1	1064	(+)	TGACT	S000442
WRKY71OS	1064	(+)	TGAC	S000447
WBOXNTERF3	1064	(+)	TGACY	S000457
CAATBOX1	1069	(+)	CAAT	S000028
ROOTMOTIFTAPOX1	1070	(-)	ATATT	S000098
GT1CONSENSUS	1085	(-)	GRWAAW	S000198
IBOXCORE	1086	(-)	GATAA	S000199
GATABOX	1087	(-)	GATA	S000039
ARR1AT	1094	(+)	NGATT	S000454
TATABOX2	1096	(-)	TATAAAT	S000109
SP8BFIBSP8BIB	1104	(+)	TACTATT	S000184
CACTFTPPCA1	1104	(+)	YACT	S000449
SEF4MOTIFGM7S	1108	(+)	RTTTTTR	S000103
ARR1AT	1120	(-)	NGATT	S000454
POLASIG2	1134	(+)	AATTAAA	S000081
NTBBF1ARROLB	1137	(-)	ACTTTA	S000273
TAAAGSTKST1	1137	(+)	TAAAG	S000387
DOFCOREZM	1138	(+)	AAAG	S000265
CACTFTPPCA1	1140	(-)	YACT	S000449
SEF1MOTIF	1162	(-)	ATATTTAWW	S000006
TATABOXOSPAL	1163	(-)	TATTTAA	S000400
ROOTMOTIFTAPOX1	1166	(-)	ATATT	S000098
ROOTMOTIFTAPOX1	1167	(+)	ATATT	S000098
-10PEHVPSBD	1168	(+)	TATTCT	S000392
TATABOX5	1173	(+)	TTATTT	S000203
SEF4MOTIFGM7S	1175	(+)	RTTTTTR	S000103
AACACOREOSGLUB1	1192	(-)	AACAAAC	S000353
ANAERO1CONSENSUS	1193	(-)	AAACAAA	S000477
SEF4MOTIFGM7S	1196	(+)	RTTTTTR	S000103
TATABOXOSPAL	1205	(-)	TATTTAA	S000400
ROOTMOTIFTAPOX1	1208	(-)	ATATT	S000098
ROOTMOTIFTAPOX1	1209	(+)	ATATT	S000098
CAATBOX1	1211	(-)	CAAT	S000028
CCAATBOX1	1211	(-)	CCAAT	S000030
CACTFTPPCA1	1217	(+)	YACT	S000449
ROOTMOTIFTAPOX1	1223	(-)	ATATT	S000098
ROOTMOTIFTAPOX1	1224	(+)	ATATT	S000098
CPBCSPOR	1225	(+)	TATTAG	S000491
TATCCAYMOTIFOSRAMY3D	1240	(-)	TATCCAY	S000256
TATCCACHVAL21	1240	(-)	TATCCAC	S000416
TATCCAOSAMY	1241	(-)	TATCCA	S000403
SREATMSD	1242	(-)	TTATCC	S000470
MYBST1	1242	(+)	GGATA	S000180
GATABOX	1243	(+)	GATA	S000039
GT1CONSENSUS	1243	(+)	GRWAAW	S000198
IBOXCORE	1243	(+)	GATAA	S000199
ROOTMOTIFTAPOX1	1246	(-)	ATATT	S000098
POLASIG2	1259	(-)	AATTAAA	S000081
POLASIG3	1263	(-)	AATAAT	S000088
-10PEHVPSBD	1265	(+)	TATTCT	S000392
NODCON2GM	1269	(+)	CTCTT	S000462
OSE2ROOTNODULE	1269	(+)	CTCTT	S000468
WBOXHVISO1	1274	(-)	TGACT	S000442
WBOXNTERF3	1274	(-)	TGACY	S000457
WRKY71OS	1275	(-)	TGAC	S000447
GTGANTG10	1276	(-)	GTGA	S000378
CACTFTPPCA1	1277	(+)	YACT	S000449
GT1CONSENSUS	1286	(-)	GRWAAW	S000198
IBOXCORE	1287	(-)	GATAA	S000199
GATABOX	1288	(-)	GATA	S000039
ROOTMOTIFTAPOX1	1293	(-)	ATATT	S000098
CCA1ATLHCB1	1304	(-)	AAMAATCT	S000149
ARR1AT	1304	(+)	NGATT	S000454
MARARS	1309	(+)	WTTTATRTTTW	S000064
MARTBOX	1311	(+)	TTWTWTTWTT	S000067
ROOTMOTIFTAPOX1	1313	(+)	ATATT	S000098
MARTBOX	1316	(+)	TTWTWTTWTT	S000067
POLASIG1	1320	(-)	AATAAA	S000080
CAATBOX1	1323	(-)	CAAT	S000028
CCAATBOX1	1323	(-)	CCAAT	S000030
AGMOTIFNTMYB2	1324	(-)	AGATCCAA	S000444
POLASIG3	1336	(-)	AATAAT	S000088
TATABOX5	1337	(+)	TTATTT	S000203
SEF4MOTIFGM7S	1339	(+)	RTTTTTR	S000103
POLASIG2	1342	(-)	AATTAAA	S000081
DOFCOREZM	1361	(-)	AAAG	S000265
TATAPVTRNALEU	1365	(+)	TTTATATA	S000340
TATABOX4	1366	(-)	TATATAA	S000111
TATAPVTRNALEU	1367	(-)	TTTATATA	S000340
TATABOX4	1367	(+)	TATATAA	S000111
ROOTMOTIFTAPOX1	1376	(-)	ATATT	S000098
ROOTMOTIFTAPOX1	1377	(+)	ATATT	S000098
TATABOX3	1385	(-)	TATTAAT	S000110
BOXIINTPATPB	1389	(+)	ATAGAA	S000296
-10PEHVPSBD	1391	(-)	TATTCT	S000392
POLASIG3	1393	(+)	AATAAT	S000088
ROOTMOTIFTAPOX1	1396	(-)	ATATT	S000098
ROOTMOTIFTAPOX1	1397	(+)	ATATT	S000098
POLLEN1LELAT52	1400	(-)	AGAAA	S000245
SEF4MOTIFGM7S	1407	(-)	RTTTTTR	S000103
ROOTMOTIFTAPOX1	1411	(-)	ATATT	S000098
WBBOXPCWRKY1	1418	(-)	TTTGACY	S000310
WBOXHVISO1	1418	(-)	TGACT	S000442
WBOXNTERF3	1418	(-)	TGACY	S000457
WBOXATNPR1	1419	(-)	TTGAC	S000390
WRKY71OS	1419	(-)	TGAC	S000447
SEF4MOTIFGM7S	1421	(-)	RTTTTTR	S000103
CCA1ATLHCB1	1422	(+)	AAMAATCT	S000149
ARR1AT	1425	(-)	NGATT	S000454
POLASIG2	1430	(+)	AATTAAA	S000081
SEF4MOTIFGM7S	1436	(+)	RTTTTTR	S000103
POLASIG2	1439	(-)	AATTAAA	S000081
ROOTMOTIFTAPOX1	1449	(-)	ATATT	S000098
ROOTMOTIFTAPOX1	1450	(+)	ATATT	S000098
POLLEN1LELAT52	1458	(+)	AGAAA	S000245
GT1CONSENSUS	1459	(+)	GRWAAW	S000198
GT1GMSCAM4	1459	(+)	GAAAAA	S000453
ROOTMOTIFTAPOX1	1463	(-)	ATATT	S000098
ROOTMOTIFTAPOX1	1464	(+)	ATATT	S000098
-10PEHVPSBD	1465	(+)	TATTCT	S000392
BOXIINTPATPB	1467	(-)	ATAGAA	S000296
CCA1ATLHCB1	1481	(-)	AAMAATCT	S000149
ARR1AT	1481	(+)	NGATT	S000454
S1FBOXSORPS1L21	1490	(+)	ATGGTA	S000223
ERELEE4	1500	(+)	AWTTCAAA	S000037
POLASIG2	1506	(+)	AATTAAA	S000081
MARTBOX	1510	(-)	TTWTWTTWTT	S000067
DOFCOREZM	1517	(+)	AAAG	S000265
CACTFTPPCA1	1519	(-)	YACT	S000449
CACTFTPPCA1	1522	(-)	YACT	S000449
GTGANTG10	1523	(+)	GTGA	S000378
GATABOX	1525	(+)	GATA	S000039
EECCRCAH1	1529	(-)	GANTTNC	S000494
ERELEE4	1531	(+)	AWTTCAAA	S000037
TATABOX5	1536	(-)	TTATTT	S000203
MARTBOX	1537	(-)	TTWTWTTWTT	S000067
POLASIG1	1537	(+)	AATAAA	S000080
MARTBOX	1543	(-)	TTWTWTTWTT	S000067
MARARS	1544	(-)	WTTTATRTTTW	S000064
ROOTMOTIFTAPOX1	1546	(-)	ATATT	S000098
SEF4MOTIFGM7S	1550	(-)	RTTTTTR	S000103
CCA1ATLHCB1	1551	(+)	AAMAATCT	S000149
ARR1AT	1554	(-)	NGATT	S000454
TATABOX2	1562	(+)	TATAAAT	S000109
CACTFTPPCA1	1571	(-)	YACT	S000449
BOXIINTPATPB	1580	(+)	ATAGAA	S000296
POLLEN1LELAT52	1582	(+)	AGAAA	S000245
CPBCSPOR	1587	(-)	TATTAG	S000491
POLASIG3	1589	(+)	AATAAT	S000088
ROOTMOTIFTAPOX1	1592	(-)	ATATT	S000098
BOXIINTPATPB	1625	(+)	ATAGAA	S000296
ARR1AT	1639	(-)	NGATT	S000454
MYBCORE	1643	(+)	CNGTTR	S000176
POLASIG3	1648	(-)	AATAAT	S000088
POLASIG3	1651	(-)	AATAAT	S000088
TATABOX5	1652	(+)	TTATTT	S000203
CAATBOX1	1661	(-)	CAAT	S000028
ARR1AT	1671	(-)	NGATT	S000454
CACTFTPPCA1	1676	(+)	YACT	S000449
DOFCOREZM	1678	(-)	AAAG	S000265
CAATBOX1	1683	(-)	CAAT	S000028
DOFCOREZM	1692	(-)	AAAG	S000265
PROLAMINBOXOSGLUB1	1692	(-)	TGCAAAG	S000354
CAATBOX1	1703	(-)	CAAT	S000028
-300ELEMENT	1705	(+)	TGHAAARK	S000122
GT1CONSENSUS	1706	(+)	GRWAAW	S000198
GT1GMSCAM4	1706	(+)	GAAAAA	S000453
TATABOX4	1712	(-)	TATATAA	S000111
TATABOX4	1713	(+)	TATATAA	S000111
CACTFTPPCA1	1719	(-)	YACT	S000449
GATABOX	1731	(-)	GATA	S000039
MYBST1	1731	(-)	GGATA	S000180
POLASIG1	1743	(+)	AATAAA	S000080
EBOXBNNAPA	1754	(-)	CANNTG	S000144
MYCCONSENSUSAT	1754	(-)	CANNTG	S000407
EBOXBNNAPA	1754	(+)	CANNTG	S000144
MYCCONSENSUSAT	1754	(+)	CANNTG	S000407
CACTFTPPCA1	1756	(-)	YACT	S000449
GTGANTG10	1757	(+)	GTGA	S000378
BIHD1OS	1767	(+)	TGTCA	S000498
WBOXATNPR1	1768	(-)	TTGAC	S000390
WRKY71OS	1768	(-)	TGAC	S000447
CEREGLUBOX2PSLEGA	1781	(-)	TGAAAACT	S000033
ARR1AT	1794	(+)	NGATT	S000454
CAATBOX1	1796	(-)	CAAT	S000028
ARR1AT	1798	(+)	NGATT	S000454
CAATBOX1	1800	(-)	CAAT	S000028
GTGANTG10	1803	(+)	GTGA	S000378
RAV1AAT	1816	(-)	CAACA	S000314
ARR1AT	1819	(+)	NGATT	S000454
CCAATBOX1	1825	(+)	CCAAT	S000030
CAATBOX1	1826	(+)	CAAT	S000028
CACTFTPPCA1	1836	(+)	YACT	S000449
